# Supplementary material for: BcTFIIIA Negatively Regulates Turnip Mosaic Virus Infection through Interaction with Viral CP and VPg Proteins in Pak Choi (Brassica campestris ssp. chinensis)
Source: Genes (Basel). 2022 Jul 6;13(7):1209. doi: 10.3390/genes13071209 (PMC9317785; doi:10.3390/genes13071209)
Supplement: Supplementary file 1 [file genes-13-01209-s001.zip]

Archive with 1 entries (1 files):
- genes-1785059-supplementary.pdf
